# Supplementary material for: Digital twins elucidate critical role of Tscm in clinical persistence of TCR-engineered cell therapy
Source: NPJ Syst Biol Appl. 2024 Jan 26;10:11. doi: 10.1038/s41540-024-00335-7 (PMC10817974; doi:10.1038/s41540-024-00335-7)
Supplement: Supplementary file 2 — Supplementary Table 1 [file 41540_2024_335_MOESM2_ESM.xlsx]

## Sheet: Sheet1
Group	Name	Units	definition	value	comments	Reference
Physiology	Vb	mL	Volume of blood	5000	fixed	[14-16]
	Vln	mL	Volume of tumor draining lymph node	8	fixed	[4-6, 13]
	Vtissue	mL	Volume of T cell rich, healthy tissues	1110	fixed	[1-9,13]
	Vtumor	mL	Volume of tumor	4.2	fixed	internal data;
	kp	unitless	partition coeff: ratio of baseline conc. of T cells in tissue to that of in blood	100	calculated	[10-13]
	kLn	unitless	partition coeff: ratio of baseline conc. of T cells in TDLN to that of in blood	220	calculated	[10-13]
	Kp_T	unitless	partition coeff: ratio of baseline conc. of T cells in tumor to that of in blood	1	assumed	[10-13]
Tscm	kprolif_scm	1/day	homeostatic proliferation of Tscm cells	0.01	estimated
	kapop_scm	1/day	homeostatic apoptosis of Tscm cells	0.005	estimated
	ktraffick_scm	1/day	cell trafficking rate of Tscm	0.035	estimated
	kconversion_scm	1/day	antigen-driven differentiation to Tcm cells	1.66	estimated
	kprolif_atg_scm	1/day	antigen-driven proliferation of Tscm cells	1.8*	base proliferation, changes according to dose dependent proliferation
	EC50_prolif_scm	unitless	half-saturation value of antigen load influence on proliferation of Tscm cells	0.65	estimated
	EC50_conv_scm	unitless	half-saturation value of antigen load influence on differentiation to Tcm cells	0.3	estimated
Tcm	kprolif_cm	1/day	homeostatic proliferation of Tcm cells	0.01	estimated
	kapop_cm	1/day	homeostatic apoptosis of Tcm cells	0.005	estimated
	ktraffick_cm	1/day	cell trafficking rate of Tcm	0.001	estimated
	kconversion_cm	1/day	antigen-driven differentiation to Tem cells	2.75	estimated
	kprolif_atg_cm	1/day	antigen-driven proliferation of Tcm cells	2.5	estimated
	EC50_prolif_cm	unitless	half-saturation value of antigen load influence on proliferation of Tcm cells	0.15	estimated
	EC50_conv_cm	unitless	half-saturation value of antigen load influence on differentiation to Tem cells	0.1	estimated
Tem	kprolif_em	1/day	homeostatic proliferation of Tem cells	0.009	estimated
	kapop_em	1/day	homeostatic apoptosis of Tem cells	0.005	estimated
	ktraffick_em	1/day	cell trafficking rate of Tem	0.0007	estimated
	kconversion_em	1/day	antigen-driven differentiation to Teff cells	3	estimated
	kprolif_atg_em	1/day	antigen-driven proliferation of Tem cells	2.5	estimated
	kinfiltrate_em	1/day	trafficking of Tem cells into the tumor	0.48	estimated
	EC50_prolif_em	unitless	half-saturation value of antigen load influence on proliferation of Tem cells	0.05	estimated
	EC50_conv_em	unitless	half-saturation value of antigen load influence on differentiation to Teff cells	0.1	estimated
Teff	kprolif_eff	1/day	homeostatic proliferation of Tef cells	0	terminal effector cells do not proliferate
	kapop_eff	1/day	homeostatic apoptosis of Teff cells	0.008	estimated
	ktraffick_eff	1/day	cell trafficking rate of Teff	0.2	estimated
	kprolif_atg_eff	1/day	antigen-driven proliferation of Teff cells	0	terminal effector cells do not proliferate
	kinfiltrate_eff	1/day	trafficking of Teff cells into the tumor	0.54	estimated
Tendo	kprolif_endo	1/day	proliferation rate of endogenous T cells	0.15	estimated
	kapop_endo	1/day	apoptosis rate of endogenous T cells	0.15	estimated
	ktraffick_endo	1/day	trafficking rate of endogenous T cells	0.02	estimated
Other	Tcell_max_B	cells/mL	capacity of T cells in blood	1e9*	estimated, changes according to dose-dependent proliferation
	Tcell_min_B	cells/mL	mimum value of T cells in blood	500000	estimated
	Kill_50	cells/mL	half-sat for T cell dependent killing of antigen presenting cells	1485	estimated
	kprolif_tumor	1/day	antigen generation	0.000513894	estimated
	ktumor_inhib	1/day	antigen decay rate	0.075	estimated
	cc		tumor carrying capacity	10	estimated
References
1. Schagatay, Erika. "Size matters: spleen and lung volumes predict performance in human apneic divers." Frontiers in physiology 3 (2012): 173.
2. Inoue, Yusuke, et al. "Effect of breath holding on spleen volume measured by magnetic resonance imaging." PloS one 8.6 (2013).
3. De Odorico, I., et al. "Normal splenic volumes estimated using three‐dimensional ultrasonography." Journal of ultrasound in medicine 18.3 (1999): 231-236.
4. Dietrich, Christoph F., et al. "Mediastinal lymph nodes demonstrated by mediastinal sonography: activity marker in patients with cystic fibrosis." Journal of clinical ultrasound 27.1 (1999): 9-14.
5. Dietrich, CF, et al. "Sonographic detection of lymph nodes in the hepatoduodenal ligament." DMW-German Medical Weekly Bulletin 122.42 (1997): 1269-1274.
6. Shah, Dhaval K., and Alison M. Betts. "Towards a platform PBPK model to characterize the plasma and tissue disposition of monoclonal antibodies in preclinical species and human." Journal of pharmacokinetics and pharmacodynamics 39.1 (2012): 67-86.
7. Fairman, Edna, and George H. Whipple. "Bone marrow volume in adult dogs." American Journal of Physiology-Legacy Content 104.2 (1933): 352-357.
8. Hudson, G. "Bone marrow volume in guinea-pigs." Journal of anatomy 92.Pt 1 (1958): 150.
9. Hudson, G. "Bone-marrow volume in cats." Journal of anatomy 94.Pt 2 (1960): 274.
10. Trepel, F. "Number and distribution of lymphocytes in man. A critical analysis." Klinische Wochenschrift 52.11 (1974): 511-515.
11. Westermann, J., and R. Pabst. "Distribution of lymphocyte subsets and natural killer cells in the human body." The clinical investigator 70.7 (1992): 539-544.
12. Blum, Katrin S., and Reinhard Pabst. "Lymphocyte numbers and subsets in the human blood: do they mirror the situation in all organs?." Immunology letters 108.1 (2007): 45-51.
13. Hosseini, Iraj, et al. "Mitigating the risk of cytokine release syndrome in a Phase I trial of CD20/CD3 bispecific antibody mosunetuzumab in NHL: impact of translational system modeling." NPJ systems biology and applications 6.1 (2020): 28.
14. Silverman, Jerald. "A COMPENDIUM OF DRUGS USED FOR LABORATORY ANIMAL ANESTHESIA, ANALGESIA, TRANQUILIZATION AND RESTRAINT."
15. Morgan, Mikhail, and Murray. Clinical Anesthesiology. 3rd Edition.
16. Davies, Brian, and Tim Morris. "Physiological parameters in laboratory animals and humans." Pharmaceutical research 10.7 (1993): 1093-1095.
