# Supplementary material for: Digital twins elucidate critical role of Tscm in clinical persistence of TCR-engineered cell therapy
Source: NPJ Syst Biol Appl. 2024 Jan 26;10:11. doi: 10.1038/s41540-024-00335-7 (PMC10817974; doi:10.1038/s41540-024-00335-7)
Supplement: Supplementary file 3 — Supplementary Table 2 [file 41540_2024_335_MOESM3_ESM.xlsx]

## Sheet: Sheet1
Patient	day	TotPercent	totalCells	tscm	tcm	tem	teff
1	0		14800000000	74000000	0	14578000000	148000000
1	15	77
1	30	13
1	85	3.3
1	176	2.4
2	0		29600000000	296000000	5032000000	23680000000	592000000
2	15	93
2	40	85
2	85	65
2	160	22
